# Supplementary material for: Correlates of survival after autoantibody reduction therapy for acute IPF exacerbations
Source: PLoS One. 2021 Nov 23;16(11):e0260345. doi: 10.1371/journal.pone.0260345 (PMC8610261; doi:10.1371/journal.pone.0260345)
Supplement: S1 Dataset — (XLSX) [file pone.0260345.s002.xlsx]

## Sheet: Clean for Paper II with No Iden
Patient ID	Age	Gender	Overall survival	one year survival time	Vital Status	one year vital status	Esbriet?	Ofev?	HEp titer	HEp-dichotmous	O2 change dichotomous	Start O2 categ	Start O2	Finish 02	Fold differences O2	ANA	CCP	RF	SSA	Jo-1	Honeycombing?	MLN	CT GGO?	GGO>50%	AE-IPF Relapse?	BAFF pg/ml ELISA Jan 2021	anti-hsp70 ELISA	APRIL	CXCL-13
		Male=0, Female=1	Days	Days	Alive=0, Dead=1	Alive=0, Dead=1	No=0, Yes=1	No=0, Yes=1		High=0, Low=1	Increase=0, Decrease=1	High=0, Low=1									Yes=0, No=1	Yes=0, No=1	Yes=0, No=1	Yes=0, No=1	Yes=0, No=1
1	60	0	1008	365	0	0	0	0	80	1	1	0	50	4	12.5	<1:80	<13	22 H	<12	<1.0	0	0	0	1	1	837.679	0.379	478.78	36.18
2	82	0	176	176	1	1	0	0	320	0	1	0	10	3	3.33333	<1:80	<13	<10	<12	<1.0	0	0	0	1	0	224.055	0.8	2000	182.96
3	74	0	19	19	1	1	0	1	160	0	1	0	20	4	5	1:80 *	<13	<10	<12	<1.0	0	1	0	1	1	298.654	0.464	53.14	37.22
4	69	1	10	10	1	1	0	0	160	0	1	0	40	2	20	<1:80	<13	<10	<12	N/A (No Myositis Testing )	0	0	0	0	1	550.498	0.748
5	71	0	11	11	1	1	0	0	80	1	0	0	25			<1:80	<13	<10	<12	N/A (No Myositis Testing )	0	0	0	1	1	749.618	0.407	909.66	264.06
6	68	1	495	365	0	0	0	0	320	0	1	0	20	8	2.5	1:80 *	<13	21 H	<12	N/A (Negative Myositis Panel)	0	0	0	0	1	739.522	0.431	674.7	64.5
7	61	1	1591	365	0	0	1	0	80	1	1	0	20	7	2.85714	1:80*	<13	34 H	<12	<1.0	0	0	0	0	1	335.674	0.51	164.14	754.57
8	74	1	21	21	1	1	1	0	40	1	0	0	25			<1:80	<13	<10	<12	<1.0	0	1	0	0	1	622.294	0.429	118.87	67.81
9	75	1	23	23	1	1	0	0	80	1	0	0	40			<1:80	<13	<20	1	N/A (No Myositis Testing )	1	0	0	0	1	629.585		160.69	134.53
10	79	0	715	365	0	0	0	0	1280	0	1	1	5	2	2.5	1:320*	<13	15	<12	<1.0 *	0	1	0	0	1	100	0.874
11	73	1	7	7	1	1	0	1	40	1	0	0	40			1:80*	<13	<10	<12	<1.0	0	1	0	0	1	221.811	0.321	429.29	230.31
12	73	0	581	365	0	0	1	0	320	0	1	0	25	5	5	<1:80	<13	<10	N/A	N/A (No Myositis Testing )	0	0	0	1	1	527.502	0.363	80.92	1142.39
13	57	0	10	10	1	1	0	0	40	1	0	0	25			<1:80	<13	<10	<12	<1.0	0	0	0	1	1	613.319	0.421	90.3	41.17
14	67	0	222	222	1	1	0	1	40	1	1	1	10	0		<1:80	<13	<10	15	<1.0	0	0	0	0	1	648.656	0.359	148.1	114.46
15	75	0	143	143	1	1	0	1	320	0	1	0	8	3	2.66667	1:80*	47	<10	<12	<1.0	0	1	0	0	1	628.464	0.61	327.75	53.32
16	76	1	173	173	1	1	0	1	80	1	1	0	8	4	2	<1:80	<13	<10	<12	<1.0	0	1	0	0	1	657.069	0.463	83.04	446.81
17	62	0	39	39	1	1	1	0	40	1	1	0	40	4	10	<1:80	<13	<10	N/A	N/A (No Myositis Testing )	0	0	0	0	0	547.133	0.383	84.86	77.32
18	81	0	452	365	0	0	0	1	320	0	1	1	3	0		<1:80	<13	<10	<12	<1.0	0	0	0	0	1	335.113	0.419	79.11	111.32
19	62	0	124	124	1	1	1	0	80	1	1	1	0	0		<1:80	<13	<10	<12	<1.0	0	1	0	0	1	786.076	0.659	30.82	41.99
20	65	0	432	365	0	0	0	1			1	1	2	0		<1:80	<13	<10	24	<1.0	0	0	0	1	1
21	62	1	1010	365	0	0	1	0	160	0	1	1	0	0		<1:80	<13	11	<12	<1.0	0	0	0	1	1	869.09	0.384
22	78	0	396	365	0	0	1	0			1	1	0	0		<1:80	<13	<10	<12	<1.0	0	0	0	1	1
23	74	0	1	1	1	1	0	0	80	1	0	0	25			<1:80	N/A	<10	<12	<1.0	1	0	0	0	1	1693.05	0.3
24	71	0	914	365	0	0	1	0	160	0	1	0	3	1	3	<1:80	<13	<10	<12	N/A (Negative Myositis Panel)	1	1	0	1	1	277.901	0.411
